# Supplementary material for: Sequence specificity of an essential nuclear localization sequence in Mcm3
Source: PLoS Genet. 2025 Jan 21;21(1):e1011499. doi: 10.1371/journal.pgen.1011499 (PMC11761085; doi:10.1371/journal.pgen.1011499)
Supplement: S1 Table — (EXCEL) [file pgen.1011499.s001.xlsx]

## Sheet: Sheet1
HZY1077	W303 MATa, ade2-1, can1-100, his3-1115, leu2-3,112, trp1-1, ura3-1, RAD5+	This study
HZY1078	W303 MATalpha, ade2-1, can1-100, his3-1115, leu2-3,112, trp1-1, ura3-1, RAD5+	This study
HZY1079	W303 Diploid of HZY1077 and HZY1078	This study
HZY232	W303 Diploid, mcm3Δ::NAT in HZY1079	This study
HZY234	W303 MATa, mcm3Δ::NAT, pRS316-MCM3, derived from HZY232	This study
HZY3732	W303 MAT alpha, rad52Δ::G418	This study
HZY3734	W303 Diploid, rad52Δ::G418/RAD52, mcm3Δ::NAT/MCM3, pRS316-MCM3, derived from HZY3732xHZY234	This study
HZY2218	W303 MATa, mcm3Δ::NAT, rad52Δ::G418, pRS316-MCM3, derived from HZY3734	This study
HZY4011	W303 MATa, bar1Δ::hyg in HZY1077	This study
HZY1366	W303 MATa, cdc6-1 (G260D)::LEU2, bar1D::URA, Mcm4-TAF::HIS	This study
HZY3037	MATa, GFP-Mcm3::HIS, bar1D::Ura3	This study
yJF2966	MATa, TRP1::GAL1-10-ORC5-ORC6, HIS3::GAL1-10-ORC3-ORC4, URA3::GAL1-10-CBP-TEV-ORC1-ORC2, ade2-1, ura3-1, his3-11,15 trp1-1 leu2-3,112 can1-100, bar1::hyg, pep4::kanMX6	[1]
HZY549	S288C MATa, ura3-52, leu2-1, trp1-63, his3-200, lys2-Bgl, hom3-10, ade2-1, ade8, sml1Δ::TRP, arg4Δ	This study
HZY1128	MATa, bar1Δ::HIS, sml1Δ::TRP, derived from HZY549	This study
HZY1506	MATa, Mcm6-TAF::G418 in HZY1128	This study
HZY329	MATalpha, NUP49-mCherry::hphNT1, leu-, derived from diploid (arg4Δ/ARG4, sml1Δ::TRP1/SML1, trp1Δ63/trp1Δ63, ura3-52/ura3Δ0, leu2Δ1/leu2Δ0, his3Δ200/his3Δ200 lys2ΔBgl/LYS2, hom3-10, ade2Δ1/ADE2, ade8/ADE8, can1/CAN1, cyh2-Q38K, YFR016C::Pmfa1-Leu2)	This study
HZY1575	MATa, NUP49-mCherry::hphNT1/hygro, bar1Δ::HIS sml1D::TRP1, derived from HZY329xHZY1506	This study
References
1. Frigola, J., Remus, D., Mehanna, A. et al. ATPase-dependent quality control of DNA replication origin licensing. Nature 495, 339–343 (2013). https://doi.org/10.1038/nature11920
