# Supplementary material for: Sequence specificity of an essential nuclear localization sequence in Mcm3
Source: PLoS Genet. 2025 Jan 21;21(1):e1011499. doi: 10.1371/journal.pgen.1011499 (PMC11761085; doi:10.1371/journal.pgen.1011499)
Supplement: S2 Table — (EXCEL) [file pgen.1011499.s002.xlsx]

## Sheet: Sheet1
HZE1997	pRS316-MCM3	This study
HZE3004	pRS315-3xFLAG-MCM3	This study
HZE3018	pRS315-3xFLAG-mcm3 (Δ742-758)	This study
HZE3111	pRS315-3xFLAG-mcm3 (Δ771-780)	This study
HZE3112	pRS315-3xFLAG-mcm3 (Δ781-790)	This study
HZE3366	pRS315-3xFLAG-mcm3 (Δ791-885)	This study
HZE2019	pRS315-MCM3	This study
HZE3000	pRS315-mcm3- K764A:HIS3	This study
HZE3001	pRS315-mcm3- S765A:HIS3	This study
HZE3002	pRS315-mcm3- P766A:HIS3	This study
HZE3052	pRS315-3xFLAG-mcm3-K767A	This study
HZE3053	pRS315-3xFLAG-mcm3-K768A:HIS3	This study
HZE3054	pRS315-3xFLAG-mcm3-R769A	This study
HZE3076	pRS315-3xFLAG-mcm3-Q770A	This study
HZE3077	pRS315-3xFLAG-mcm3-R771A	This study
HZE3413	pRS315-3xFLAG-mcm3-R773A	This study
HZY3081	pRS315-3xFLAG-mcm3-2KR	This study
HZE3221	pRS315-3xFLAG-mcm3-K767A, R769A	This study
HZE3412	pRS315-3xFLAG-mcm3-K764A, R769A	This study
HZE3401	pRS315-3xFLAG-mcm3-R769A, R771A	This study
HZE3372	pRS315-3xFLAG-mcm3-R769K (KKK)	This study
HZE3373	pRS315-3xFLAG-mcm3-K767R, R769K (RKK)	This study
HZE3374	pRS315-3xFLAG-mcm3-K768R, R769K (KRK)	This study
HZE3375	pRS315-3xFLAG-mcm3-K767R, K768R, R769K (RRK)	This study
HZE1134	pGEX-6P1-CDC6	This study
HZE3416	pRS315-3xFLAG-mcm3-SV40-NLS (R769K, Q770R, R771K)	This study
HZE3417	pRS315-3xFLAG-mcm3-SV40-NLS-allR (K767R, K768R, Q770R)	This study
HZE2187	pRS315-GFP-MCM3	This study
HZE2190	pRS315-GFP-mcm3-2KR	This study
HZE2315	pRS315-GFP-mcm3-721-end	This study
HZE2318	pRS315-GFP-mcm3-721-end-2KR (K767R, K768R)	This study
HZE3421	pRS315-GFP-mcm3-721-end-SV40-NLS	This study
HZE3422	pRS315-GFP-mcm3-721-end-SV40-NLS-allR	This study
HZE3446	pRS315-GFP-mcm3-R769A, R771A	This study
HZE3447	pRS315-GFP-mcm3-AKA (K767A, K768 and R769A)	This study
HZE3448	pRS315-GFP-mcm3-KRK (K768R and R769K)	This study
HZE3449	pRS315-GFP-mcm3-RRK (K767R, K768R and R769K)	This study
HZE3450	pRS315-GFP-mcm3-721-end-RRK (K767R, K768R and R769K)	This study
HZE3451	pRS315-GFP-mcm3-721-end-KRK (K768R and R769K)	This study
HZE3452	pRS315-GFP-mcm3-721-end (K764A and R769A)	This study
HZE3453	pRS315-GFP-mcm3 (K768A)::HIS3	This study
HZE3454	pRS315-GFP-mcm3 (K764A, R769A)	This study
HZE3456	pRS315-GFP-mcm3-721-end (R771A and R769A)	This study
HZE3457	pRS315-GFP-mcm3-SV40-NLS-allR	This study
HZE3458	pRS315-GFP-mcm3-721-end-AKA (K767A, K768 and R769A)	This study
HZE3459	pRS315-GFP-mcm3-SV40-NLS	This study
HZE3461	pRS315-GFP-mcm3-721-end-K768A	This study
HZE3468	pRS315-GFP-mcm3 (Δ781-884)	This study
HZE3470	pRS315-GFP-mcm3-SV40 (Δ781-884)	This study
HZE3471	pRS315-GFP-mcm3-721-end (Δ781-884)	This study
HZE3473	pRS315-GFP-mcm3-SV40NLS-721-end (Δ781-884)	This study
HZE3047	pRS316-ΔCEN6	This study
